# Supplementary material for: SARS-CoV-2 antibody–dependent enhancement of infection depends on antibody binding to both ACE2 and Fc receptors
Source: JCI Insight. 2026 Feb 23;11(4):e197773. doi: 10.1172/jci.insight.197773 (PMC12956010; doi:10.1172/jci.insight.197773)
Supplement: Supporting data values [file jciinsight-11-197773-s172.xlsx]

## Sheet: Fig 1
Fig 1E, F
IC 50	ADE
0.67	2102
1.34	8818
1.7	1591
2.16	1628
2.18	86
4.42	81
4.54	339
4.75	236.8
4.83	527
5.29	72
5.3	137
5.79	34
6.18	7474
6.38	50
6.73	1952
7.3	936
7.39	116
8.49	660
8.62	245
9.22	21104
9.58	1982
9.8	14971
10.8	105
11	251
11.2	193
11.8	621
12.4	12032
12.9	1783
13.3	98
13.3	3990
13.4	81
15	155
15.2	78
15.4	121
15.6	627
15.6	1253
16.4	63
16.4	15219
16.6	14622
16.6	572
16.7	1384
16.8	206
17.1	31
17.1	129
17.1	2626
17.5	261
17.8	159
17.9	55
18.2	237
18.2	80
18.2	6
18.3	299
18.3	432
18.5	233
18.8	1011
19.1	2516
19.3	130
19.3	122
19.7	16
19.7	2176
20.2	5333
21.3	184
21.6	1903
21.6	521
21.7	61
21.9	121
22.7	654
23.8	150
24.2	159
24.6	178
24.8	79
25.3	294
25.3	13238
25.5	6513
26.3	2130
26.9	100
27.1	137
27.5	1700
27.8	1479
28.2	137
29.8	17771
30.7	180
31.2	575
31.6	137
32.7	4379
33.1	145
33.4	277
33.6	99
34.9	438
35.1	3708
37.4	179
38.2	80
38.5	1519
38.9	6645
39.8	80
40	711
40.4	921
41.2	25
44.7	176
45.4	339
46.1	33
47.7	6726
48.1	140
49.3	4472
49.8	75
51.5	100
52.6	19
53.9	1803
54.6	11538
55.2	6951
56.3	328
57	48
57.4	16023
57.6	4746
57.7	9
57.9	22581
58.8	101
59.3	5374
60.7	833
60.7	20446
61.1	24771
61.7	1340
62	14
62.9	107
63.5	153
63.5	14424
64.6	1261
66.2	226
67.1	4086
67.6	7548
68.8	4535
69.2	75
69.4	15415
69.5	56
70.5	25
70.6	16253
71.1	8103
73.6	12620
73.6	628
74.1	1506
74.4	54
79.7	254
82.5	12
82.6	83
83.4	2677
83.6	2126
84	497
87.4	23725
88.1	282
88.7	4295
89	42
89.1	7386
90.5	43
90.6	91
92	4364
94.8	2976
97.8	102
102	30389
104	1343
105	328
107	977
112	61
113	3228
113	39
124	6494
126	10047
128	203
131	134
142	69
145	5153
149	30016
152	1626
160	150
163	427
172	232
172	307
180	56
180	136
181	331
182	36429
184	34258
186	5756
190	133
191	150
194	1002
194	51
208	1010
224	718
224	68
244	106
244	310
244	326
249	40246
250	14330
252	1026
259	2971
265	22716
280	163
289	2441
289	267
301	1193
303	393
303	175
306	139
307	886
307	1181
322	1116
323	97
327	1332
331	2778
340	15
340	200
342	62
345	47048
346	19682
426	1188
476	31153
520	2828
528	720
591	140
592	40
607	7260
711	193
718	3861
718	653
733	3489
755	76
781	15971
792	280
856	39496
1180	104
1210	1521
1220	502
1240	50.8
1240	103
1240	20948
1270	11463
1430	267
1430	387
1480	1931
1490	229
1550	7452
1690	578
1890	437
1950	538
1990	15105
2090	94
2240	2172
2270	206
2380	179
2400	21690
2500	9874
2590	55
2650	2660
2820	29610
3130	54
3190	4255
3200	32
3540	103
3580	2849
3720	24230
3840	177
4260	146
4310	3882
4360	34016
4450	6407
4460	20
4540	91
4570	29
4580	22060
5080	307
5910	67
6050	2757
7470	11312
9620	6421
10200	45902
10200	81
12100	4169
13200	4314
14200	62
15700	50
16100	158
16800	6871
16800	48
18000	113
19900	1077
20700	33871
23400	102
25000	40935
25000	2497
25000	78
25000	4483
25000	17
25000	600
25000	42
25000	105
25000	50
25000	2995
25000	83
25000	66
25000	120
25000	78
25000	52
25000	103
25000	8
25000	4
25000	3954
25000	1566
25000	846
25000	17
25000	13
25000	16
25000	10694
25000	13009
25000	569
25000	96
25000	139
25000	116
25000	206
25000	111
25000	1272
25000	174
25000	84
25000	104
25000	3521
25000	52
25000	121
25000	134
25000	64
25000	112
25000	113
25000	91
25000	58
25000	75
25000	54
25000	53
25000	105
25000	79
25000	65
25000	123
25000	68
25000	56
25000	18
25000	23
25000	18
25000	25
25000	119
25000	10006
25000	107
25000	23787
25000	642
25000	69
25000	115
25000	78
25000	92
25000	94
25000	74
25000	82
25000	86
25000	69
25000	74
25000	297
25000	72
25000	98

## Sheet: Fig 2
											Fig 2B
												Low	Moderate	Strong
											All mAbs	230	88	46
											<50% ACE-2 block	79	3	5
											>50% ACE-2 block	117	86	40
											Fig 2C
													Virus only								COVIC-58
											no blocking	S400	ACE-2 mono	ACE-2-poly	CD32(RII)	CD64(RI)	S400+CD32+CD64		no blocking	S400	ACE-2 mono	ACE-2-poly	CD32(RII)	CD64(RI)	S400+CD32+CD64
											94.659	62.9754	19.1973	26.6226	103.312	111.395	54.6225		21764.8	8156.57	4794.54	8886.28	12962.6	132.261	78.3387
											83.5327	74.1657	43.9243	44.5282	95.1824	97.224	82.443		22803.3	7658.27	3660.77	12057.4	10590.3	113.254	99.8748
											121.808	99.8627	18.6514	21.8422	93.1087	73.626	86.3599		18733.4	8113.11	2828.79	15137.3	9568.67	108.797	91.5233
											Fig 2D
											Mab conc.	virus only			control antibody			IgG1-wt			SDIE			N297Q
											1 mg/ml	74.9227	117.359	107.719	106.281	88.1121	103.43	877.289	668.612	758.034	889.36	1394.77	1202.31	106.766	146.348	122.755
											Fig 2E
											Untreated	ACE2 block		Untreated	S400		Untreated	E64d
											17.55	9.715		17.55	6.725		17.55	1.1
											4.66	2.825		4.66	3.115		4.66	0.16
											15.05	16.95		15.05	8.235		15.05	1.505
											53.2	54.15		53.2	43.15		53.2	33.4
											40.55	19.2		40.55	19.85		40.55	1.965
											4.965	2.705		4.965	2.995		4.965	0.765
											7.055	6.915		7.055	4.285		7.055	2.33
											55.55	56.7		55.55	45.25		55.55	6.985
											44	41.9		44	21.8		44	8.715
											Fig 2F
											mAb	No treatment			ACE2 pAbs			S			E64d			Pabs+E64d			S+E64d
											199	17.55	1.06066	2	9.715	2.38295	2	6.725	2.66579	2	1.1	0.113137	2	0.53	0.056569	2	0.57	0.212132	2
											112	4.66	0.39598	2	2.825	0.827315	2	3.115	0.388909	2	0.16	0.014142	2	0.19	0.056569	2	0.275	0.091924	2
											204	15.05	1.20208	2	16.95	1.20208	2	8.235	1.43543	2	1.505	0.190919	2	1.25	0.113137	2	0.75	0.155563	2
											27	53.2	10.6066	2	54.15	10.3945	2	43.15	1.3435	2	33.4	3.81838	2	17.3	0.707107	2	16.75	2.47487	2
											117	40.55	0.070711	2	19.2	0.141421	2	19.85	2.47487	2	1.965	0.233345	2	1.64	0.806102	2	0.91	0.042426	2
											336	4.965	0.247487	2	2.705	0.841457	2	2.995	0.077782	2	0.765	0.049497	2	0.585	0.077782	2	0.625	0.176777	2
											22	7.055	1.46371	2	6.915	0.318198	2	4.285	0.403051	2	2.33	0.056569	2	1.59	0.014142	2	1.255	0.148492	2
											58	55.55	1.3435	2	56.7	2.54558	2	45.25	1.48492	2	6.985	0.06364	2	4.48	1.64049	2	2.865	0.770746	2
											113	44	5.51543	2	41.9	2.68701	2	21.8	2.54558	2	8.715	0.33234	2	6.07	0.240416	2	4.005	0.289914	2

## Sheet: Fig 3
Fig 3A
	%
Epitopes	none	moderate	strong
1	10	40	50
2	2.5	39.17	58.33
3	45.45	36.36	18.18
4	15.38	30.77	53.85
5	46.15	19.23	34.62
6	35.71	50	14.29
7	28.89	20	51.11
Fig 3B
				Epitope
Virus no mAbs	0.17	0.2	0.23
98	33.1	37.67	38.93		1
106	2.9968	3.57601	3.14253		2
112	1.96301	3.54875	2.63415
204	11.7033	7.24354	13.45
205	4.08	3.3	5.08
27	34.53	32.84	28.38		3
74	33.18	34.28	32.18
95	24.64	20.75	22.26		4
215	0.93	0.92	0.84
117	20.39	20.81	19.95
367	33.82	36.71	33.3
298	3.83	3.01	3.01		5
336	3.28	3.22	3.39
355	1.28	1.26	1.38
22	6.38	5.69	5.52		6
250	25.82	24.62	25.58
28	18.27	21.18	17.87
318	14	14.73	18.18		7
322	35.48	43.16	39.58
263	7.22	10.18	7.5
35	2.58	3.1	2.63
113	11.42	14.83	12.95
131	27.47	27.3	26.39
Fig 3C
		low	moderate	high
	1	7	1	2
	2a	24	19	4
	2b	16	5	0
	2c	10	8	1
	2d	13	15	5
	3a	1	6	1
	3b	3	0	0
	4a	0	5	2
	4b	4	6	3
	4c	3	2	1
	5a	8	0	0
	5b	13	0	0
	5c	3	0	0
	5d	1	1	0
	6a	1	1	2
	6b	0	3	7
	7a	15	9	7
	7b	4	1	2
	7c	1	3	3
Fig 3D		%
Epitopes	none	moderate	strong
1	10	40	50
2	2.5	39.17	58.33
3	45.45	36.36	18.18
4	15.38	30.77	53.85
5	46.15	19.23	34.62
6	35.71	50	14.29
7	28.89	20	51.11
Fig. 3 E
IC50	1240	303	3200	1490	15700	252	25000	10200	4.83	11.8	17.8	8.62	4.75	0.67	31.2	16100	25000	25000	2590	19900	25000	25000	25000	25000	25000	20700	3190	25000	27.5	12100	61.1	4570	10200	25000	30.7	25000	345	16.6	476	25000	781	1220	426	104	25000	25000	2820	2240	4580
ADE	50.8	393	32	229	50	1026	40935	45902	527	621	159	245	236.8	2102	575	158	2497	78	55	1077	4483	17	600	42	105	33871	4255	50	1700	4169	24771	29	81	2995	180	83	47048	14622	31153	66	15971	502	1188	1343	120	78	29610	2172	22060
ADE1 cat detailed	low	low	low	low	low	moderate	high	high	low	low	low	low	low	moderate	low	low	moderate	low	low	moderate	moderate	low	low	low	low	high	moderate	low	moderate	moderate	high	low	low	moderate	low	low	high	high	high	low	high	low	moderate	moderate	low	low	high	moderate	high
FcgR2aR	6.09	6.34	5.87	6.21	6.05	6.05	6.09	6.34	3.75	3.78	3.86	3.67	4.04	6.37	6.38	6.15	6.33	4.07	6.09	6.29	6.24	6.27	6.22	5.77	6.22	6.19	6.36	6.24	6.36	6.3	6.39	4.35	6	6.21	6.18	5.19	6.35	6.36	6.37	6.3	6.37	6.38	6.3	6.37	4.14	4.54	6.22	6.13	6.23
ACE-2	69.6	100	90.3	100	98.2	99	100	98	100	100	99.4	100	100	100	100	100	67	23.7	9	11.6	51.1	36.3	48.7	31.2	31.8	88.6	100		100	99	100	7.6	6.4	7.1		3.9	99.3	100	100		98.8	100	100	100	6.5	24.4	100	100	100
ADMP	1.2	2	1.12	1.07	1.23	1.28	2.51	2.85	1.96	1.29	0.893	2.42	3.3	3.49	3.63	1.54	5.79	1.42	3.64	2.69	2.95	5.49	3.48	2.47	5.8	6.13	6.13	5	7.37	2.57	2.65	3.29	2.3	3.24	3.1	0.459	1.05	1.47	0.868	1.02	0.626	0.718	1.41	1.85	1.23	2.53	3.14	2.67	1.27
Fig. 3F
IC50	-0.488548	-0.581671	-0.293753	-0.463701	0.948562	-0.58674	1.87284	0.401943	-0.611305	-0.610612	-0.610016	-0.610928	-0.611313	-0.611719	-0.608684	0.988316	1.87284	1.87284	-0.354378	1.36598	1.87284	1.87284	1.87284	1.87284	1.87284	1.44549	-0.294747		-0.609052	0.590775	-0.605713	-0.157595	0.401943	1.87284		1.87284	-0.577497	-0.610135	-0.564478		-0.534165	-0.490535	-0.569447	-0.601449	1.87284	1.87284	-0.331519	-0.389162	-0.156601
ADE	-0.461136	-0.420313	-0.463378	-0.439877	-0.461231	-0.3448	4.41611	5.00865	-0.404328	-0.393114	-0.448228	-0.437969	-0.438947	-0.216439	-0.398602	-0.448347	-0.169318	-0.457891	-0.460635	-0.338716	0.0676001	-0.465168	-0.395619	-0.462185	-0.45467	3.57342	0.040401		-0.264396	0.0301417	2.48784	-0.463736	-0.457533	-0.10991		-0.457294	5.14536	1.27712	3.24918		1.43805	-0.40731	-0.325474	-0.306984	-0.45288	-0.457891	3.0651	-0.208089	2.16443
FcgR2aR	0.391261	0.677738	0.139161	0.52877	0.345425	0.345425	0.391261	0.677738	-2.29017	-2.25579	-2.16412	-2.38184	-1.95785	0.712115	0.723575	0.460016	0.666279	-1.92347	0.391261	0.620443	0.563147	0.597525	0.540229	0.0245703	0.540229	0.505852	0.700656		0.700656	0.631902	0.735034	-1.60262	0.288129	0.52877		-0.640057	0.689197	0.700656	0.712115		0.712115	0.723575	0.631902	0.712115	-1.84326	-1.3849	0.540229	0.437097	0.551688
ACE-2	-0.133946	0.681098	0.421034	0.681098	0.632838	0.654287	0.681098	0.627476	0.681098	0.681098	0.665011	0.681098	0.681098	0.681098	0.681098	0.681098	-0.203654	-1.36456	-1.75867	-1.68896	-0.629943	-1.02674	-0.694289	-1.16348	-1.14739	0.375456	0.681098		0.681098	0.654287	0.681098	-1.79621	-1.82838	-1.80961		-1.89541	0.66233	0.681098	0.681098		0.648925	0.681098	0.681098	0.681098	-1.8257	-1.34579	0.681098	0.681098	0.681098
ADMP	-0.701841	-0.00611058	-0.771414	-0.814897	-0.675751	-0.632268	0.437418	0.733103	-0.0408971	-0.623571	-0.968827	0.359148	1.12445	1.28969	1.41144	-0.406156	3.28991	-0.510515	1.42014	0.593957	0.820069	3.02901	1.28099	0.402631	3.29861	3.5856	3.5856		4.66398	0.489597	0.55917	1.11575	0.254788	1.07227		-1.34626	-0.83229	-0.467032	-0.990569		-1.20103	-1.12102	-0.519212	-0.13656	-0.675751	0.454811	0.985305	0.576564	-0.640965
Fig. 3G
	IC50	ADE	FcgR2aR	ACE-2	ADMP
IC50	1	-0.101782	-0.203168	-0.620825	-0.0243904
ADE	-0.101782	1	0.114641	0.231693	0.00722942
FcgR2aR	-0.203168	0.114641	1	0.126798	0.277673
ACE-2	-0.620825	0.231693	0.126798	1	0.190376
ADMP	-0.0243904	0.00722942	0.277673	0.190376	1
10	10	10	10	10	10
10	88853.5	10	10	10	10
10	10	10	10	10	10
10	10	10	10	10	10
[truncated: 317 more columns]

## Sheet: Fig 4
Fig 4B
	Low	Moderate	Strong
WA	44	59	36
Omicron	100	17	22
Fig 4C
No or low both	Lost	High both	Gain high
37	64	36	11
Fig 4D
Epitope	low-low	high-high	lost	gain
1	0.93	0	0.93	0.93
2	12.15	0	30.84	0.93
3	0	0	0.93	0
4	0	9.35	2.8	0
5	3.74	0.93	0	0
6	0	0	7.48	0
7	5.61	15.89	2.8	3.74

## Sheet: Fig 5
Fig 5A
vir	C-58	C-27	C-259
0.22	40.5	51.9331	15.8
0.2	39.4	48.1746	17.5
	38	49.151	14.5
Fig 5B
Donor	No mAb			C-27			C-58
AB118	0.06148	0.045158	0.032381	0.15925	0.151112	0.186126	0.043933	0.036103	0.040983
AB120	0.04138	0.014248	0.009228	0.024104	0.024398	0.030005	0.039081	0.04046	0.013844
AB148	0.032054	0.045261	0.019065	0.080397	0.083861	0.093239	0.05254	0.06219	0.053815
Fig 5C	% to no mAb control
PBMC	51.41	182.2	105.9	278.9	59.47	252.6	173.7	432.1	273.7	48.95	226.3	305.3	189.5	221.1	76.84	65.26	289.5	268.4	226.3	321.1
THP-1	2930	15960	9555	1385	16605	11275	18285	6535	10190	13525	450	12670	15685	4150	1640	7820	19705	1650	655	17305
Fig 5D
Donor	No mAb			C-58			C-27			C-259
AB016	0.1455	0.089163	0.108322	0.136488	0.08789	0.076584	1.13529	1.2878	1.47411	0.042732	0.097831	0.089018
AB147	0.067533	0.046727	0.042885	0.116527	0.17736	0.103765	0.240561	0.535448	0.563351	0.136291	0.181518	0.183288
Fig 5E
	Blood			Alveolar
mAb	0.045467	0.028969	0.006326	0	0.024269	0.022609
Covic-27	7.47207	8.86336	9.24546	3.28185	4.38178	4.73661
Covic-113	3.83366	2.93686	2.51698	1.90854	1.71356	1.76715
Covic-117	2.71924	1.6703	3.31633	0.491725	0.352319	0.684151
Coviv-322	4.919	3.46415	2.81745	0.954352	0.905695	0.953857
Covic-367	3.37349	2.52569	2.11055	1.46404	1.34264	0.968263
21398601	10	10	10

## Sheet: Fig 6
		Fig 6D
		Donor	virus			Covic-113			Covic-367
		16	0.019366	0.010032	0.03811	0.023363	0.033012	0	0.020474	0.018621	0.006068
		25	0.052478	0.005688	0.039098	0.067349	0.107465	0.050461	0.034518	0.042872	0
		129	0.036253	0.034223	0.024458	0.034758	0.028845	0.067831	0.033935	0.035443	0.015301
		147	0.04745	0.020193	0.055765	0.060259	0.019206	0.005398	0.068058	0.060137	0.035671
		Fig 6F
		Donor	virus			Covic-113			Covic-367
		16	0.043573	0.090289	0.028582	0.683371	0.34663	0.372902	2.31868	1.83725	3.1798
		25	0.067471	0.062568	0.091229	0.01347	0.066132	0.093714	0.296859	0.107181	1.34526
		129	0.029002	0.057039	0.039133	0.006952	0.177876	0	1.03842	1.60913	0.408038
		147	0.063266	0.087501	0.055765	0.075324	0.038412	0.048583	1.06624	2.11683	1.57666
